# Supplementary material for: Long-Term Impact of COVID-19 on Hospital Visits of Rural Residents in Guangdong, China: A Controlled Interrupted Time Series Study
Source: Int J Environ Res Public Health. 2022 Oct 14;19(20):13259. doi: 10.3390/ijerph192013259 (PMC9603214; doi:10.3390/ijerph192013259)
Supplement: Supplementary file 1 [file ijerph-19-13259-s001.zip]

Archive with 1 entries (1 files):
- ijerph-1946866-supplementary.pdf
